# Supplementary material for: A risk signature with four autophagy‐related genes for predicting survival of glioblastoma multiforme
Source: J Cell Mol Med. 2020 Feb 17;24(7):3807–21. doi: 10.1111/jcmm.14938 (PMC7171404; doi:10.1111/jcmm.14938)
Supplement: Supplementary file 5 [file JCMM-24-3807-s005.xlsx]

## Sheet: Sheet1
Supplementary table 2. Screening out genes associated with GBM patients survival in TCGA (HG-UG133A), REMBRANDT and Gravendeel datasets using univariable Cox regression analysis.
Gravendeel	REMBRANDT	TCGA HG-UG133A
DIRAS3	MAPK8	STAM
RAB33B	GRID1	DIRAS3
ANXA5	ZNF593	LGALS8
MAP1LC3C	TECPR1	MAPK8
TP53INP2	STAM	CCL2
MAP1LC3A	CDC37	CTSB
LGALS8	NRG3	HSPA5
YIPF1	C7orf59	CFLAR
SERPINA1	PRKD2	DRAM1
LAMTOR2	KCNK3	SIRT1
ATIC	RAC1	MSTN
SLC25A19	CHMP2A	NAMPT
FIS1	P4HB	ZKSCAN3
EEF2	SUPT3H	S100A9
WIPI1	CHAF1B	S100A8
ATG4C	ACBD5	BID
PLOD2	PRKCQ	CTSL1
DYNLL1	CASP4	DNAAF2
TRIM5	NAMPT	YIPF1
ATG9B	VPS16	PPP1R15A
RAC1	NRG1	VPS4A
SRPX	HIST1H3J	P4HB
ITPKC	SPATA18	SUPT3H
CTSB	PPP1R15A	NUP93
SFRP4	C7orf68	PRKAG2
HSP90AB1	TM9SF1	RRAGB
RRAGC	SIRT1	DDIT3
ZNF593	DIRAS3	CTSD
GMIP	VPS37D	CASP1
ATG3	RRAGB	PLOD2
UBC	DPF3	TREM1
RGS19	WIPI2	USP10
CASP4	PDK4	IST1
SH3GLB1	RAB24	CLEC16A
CHMP2A	CASP8	CHMP2A
DPF3	ATG2A	TRIM5
MAPK8	EIF4G1	HIST1H3B
CXCR4	ERBB2	CDKN1A
KIF5B	STK32A	CASP4
PIK3CA	GRID2	VEGFA
PSEN1	FAM176B	PHYHIP
SLC1A3	DNAJB9	UBA52
IKBKE	TOMM5	TCIRG1
ATG7	PTEN	TXLNA
CCL2	WIPI1	PRKAB2
TCIRG1	FAM125A	MYC
C8orf59	CPA3	GAPDH
FKBP1B	KIF5B	VPS28
HK2	FOS	STAT2
CDKN1A	GDF5	ITPKC
CASP3	SNRPB	HSF2BP
TUSC1	HSPA5	KCNQ1
HPR	TOMM40	KIF5B
TSC1	MFN1	CTSA
CTSL1	ZKSCAN3	CASP3
TOLLIP	SLC25A19	GRID2
UBB	ITGB4	TRIM17
ACBD5	TCIRG1	FAM134B
VPS41	VEGFA	ANXA5
NAMPT	RAB33B	SNRPB
SIRT1	C12orf44	SNAP29
ITGA6	EI24	FCGR3B
IRGM	ATG4B	TOLLIP
NPC1	CTSB	FANCL
PDK1	IKBKE	CXCR4
WIPI2	FANCF	HK2
LAMP2	CAPN1	SLC1A3
PPARGC1A	WDFY3	DKKL1
CHMP4C	PIK3C3	FAS
PRKCD	LSM4	SERPINA1
CASP1	RNF41	UVRAG
BLOC1S1	LGALS8	NTHL1
ATP13A2	HK2	SIRT2
PTPN22		PELP1
CHAF1B		ATG14
DLC1		NFE2L2
TFEB		STOM
HSPB8		ERBB2
ATG4A		CLN3
FGFBP1		RAB23
EGFR		EEF2
SUPT3H		ITPR1
FOXO1		LAMP2
TP63		TMEM59
MBTPS2		SAR1A
FUNDC1		LAMTOR3
NLRC4		DPF3
C12orf5		ARSA
VAMP8		RAB33B
TECPR1		DAP
TMEM74		MAPK3
MRPS10
CHMP4A
FCGR3B
CTSD
SLCO1A2
FAM134B
HIF1A
LMCD1
STAM
FAS
PRKAG1
MAP1S
VPS37D
PARP1
RAB1B
PPP1R15A
ATG10
CAPN10
STBD1
GABARAPL1
KCNQ1
DAP
NBR1
S100A8
SLC35C1
NAF1
GDF5
DDIT3
LIX1L
CAPS
MTOR
KIAA1324
PHYHIP
ATPIF1
TOMM40
CAPNS1
ALPK1
FAM131B
