# Supplementary material for: A risk signature with four autophagy‐related genes for predicting survival of glioblastoma multiforme
Source: J Cell Mol Med. 2020 Feb 17;24(7):3807–21. doi: 10.1111/jcmm.14938 (PMC7171404; doi:10.1111/jcmm.14938)
Supplement: Supplementary file 6 [file JCMM-24-3807-s006.xlsx]

## Sheet: Sheet1
Supplementary figure 3. Differentially expressed genes between low-risk group and high-risk group with |log2fold change| > 0.5 and adjust P value < 0.05.
gene	logFC	P.Value	adj.P.Val
STAM	-0.681386	6.98e-43	8.86e-39
SIRT1	-0.575219	1.11e-32	7.06e-29
CHI3L1	2.31965	2.08e-32	8.79e-29
DIRAS3	1.43987	1.1e-31	3.48e-28
PDPN	1.53715	1.99e-30	4.52e-27
CLEC5A	1.27255	2.13e-30	4.52e-27
CHST2	0.916467	6.75e-30	1.22e-26
FAM208B	-0.556723	1.18e-29	1.87e-26
STEAP3	1.03703	1.78e-28	2.51e-25
TIMP1	1.068	3.07e-28	3.54e-25
SEPHS1	-0.539774	3.59e-28	3.8e-25
ABCC3	1.20455	8.59e-28	8.39e-25
CD44	1.10666	1.76e-27	1.59e-24
NAMPT	1.05914	4.31e-27	3.65e-24
ANXA1	1.12624	3.51e-26	2.79e-23
SEC61A2	-0.582122	3.98e-26	2.97e-23
GALNT2	0.551112	5.5e-26	3.88e-23
RPS6KA5	-0.599358	1.01e-25	6.73e-23
PTX3	1.72417	1.38e-25	8.74e-23
PLA2G5	1.61058	3.11e-25	1.72e-22
ASB13	-0.509475	5.34e-25	2.83e-22
ZNF248	-0.604341	6.64e-25	3.3e-22
PTBP2	-0.730708	1.13e-24	5.31e-22
SERPINE1	1.30902	1.78e-24	8.07e-22
BCL7A	-0.65291	4.39e-24	1.86e-21
EMP3	1.19509	5.23e-24	2.14e-21
RNASE2	1.09274	5.64e-24	2.24e-21
FCGR2C	0.770779	8.5e-24	3.27e-21
PYGL	0.794366	1.41e-23	5.12e-21
TNFRSF12A	0.813807	3.14e-23	1.11e-20
C1RL	0.940736	3.39e-23	1.16e-20
TPP1	0.579039	4.33e-23	1.45e-20
EFEMP2	0.891678	6.32e-23	2.01e-20
IDI1	-0.542519	7.44e-23	2.3e-20
ANXA2	0.821294	8.04e-23	2.43e-20
HRH1	0.888592	1.54e-22	4.56e-20
ALOX5AP	1.22115	1.7e-22	4.91e-20
CEBPD	0.785338	3.76e-22	1.06e-19
PDSS1	-0.523242	3.88e-22	1.07e-19
C1R	1.0659	4.84e-22	1.28e-19
C5AR1	0.908328	5.44e-22	1.41e-19
BHLHE40	0.778981	9.51e-22	2.41e-19
LIF	0.94687	1.17e-21	2.92e-19
FCGR2B	1.21133	1.61e-21	3.93e-19
MTPAP	-0.501542	1.77e-21	4.24e-19
ANXA2P2	0.754888	2.11e-21	4.96e-19
TMEFF1	-0.812292	2.58e-21	5.96e-19
WWTR1	0.802008	2.74e-21	6.09e-19
CFI	1.11143	2.85e-21	6.13e-19
DIP2C	-0.541679	3.63e-21	7.55e-19
CA12	1.15016	3.82e-21	7.82e-19
PTRF	0.760726	5.31e-21	1.07e-18
CCDC109B	0.796974	6.41e-21	1.24e-18
PLAUR	0.926654	6.44e-21	1.24e-18
NET1	-0.818658	9.6e-21	1.82e-18
CCL2	1.46195	1.34e-20	2.49e-18
C21orf62	1.28971	1.39e-20	2.56e-18
DPYD	1.05226	1.74e-20	3.13e-18
IQGAP1	0.554421	2.22e-20	3.87e-18
PHF16	-0.592071	3.42e-20	5.71e-18
CLIC1	0.643012	3.49e-20	5.76e-18
FKBP9	0.629644	3.57e-20	5.81e-18
CAST	0.512818	6.22e-20	9.75e-18
EMP1	0.860248	6.56e-20	1.02e-17
UPP1	0.852821	7.4e-20	1.13e-17
SYNPO	0.889667	8.19e-20	1.22e-17
FNDC3B	0.632091	1.1e-19	1.6e-17
LGALS3	0.963104	1.11e-19	1.6e-17
TNFRSF1A	0.580878	1.42e-19	2.03e-17
SOD2	0.937825	1.53e-19	2.16e-17
CD151	0.58619	2.14e-19	2.92e-17
CTSB	0.529097	2.8e-19	3.75e-17
FCGR2A	0.846351	3.85e-19	5.05e-17
LRRC8B	-0.501704	3.93e-19	5.09e-17
PION	0.779048	4.47e-19	5.68e-17
CD163	1.33042	5.5e-19	6.84e-17
LAIR1	0.578418	5.68e-19	7e-17
CDKN1A	0.726946	6.27e-19	7.59e-17
SERPINA1	1.16527	1.02e-18	1.22e-16
MICALL2	0.591774	1.06e-18	1.25e-16
SERPING1	1.03526	1.1e-18	1.29e-16
ZYX	0.682152	1.43e-18	1.64e-16
PLTP	0.849115	1.98e-18	2.23e-16
ITGB2	0.825834	2.31e-18	2.56e-16
ITGA5	0.675365	2.37e-18	2.6e-16
OSBPL3	0.633128	2.41e-18	2.61e-16
C1S	1.05537	2.53e-18	2.72e-16
F13A1	1.49788	3.14e-18	3.32e-16
AEBP1	1.05613	3.71e-18	3.83e-16
GADD45G	-0.6401	4.65e-18	4.77e-16
RBM47	0.78667	4.79e-18	4.86e-16
IL13RA1	0.672451	5.26e-18	5.26e-16
ZNF239	-0.552345	6.72e-18	6.56e-16
MAN1C1	0.997346	7.21e-18	6.99e-16
LCP2	0.630001	8.14e-18	7.83e-16
LHFPL2	0.544099	8.42e-18	8.04e-16
TNFRSF1B	0.684652	9.23e-18	8.75e-16
GLIPR1	0.844499	1.13e-17	1.06e-15
LAPTM5	0.802419	1.14e-17	1.06e-15
LOC284244	-0.511197	1.17e-17	1.09e-15
SLC2A3	0.797172	1.18e-17	1.09e-15
TNC	0.83342	1.42e-17	1.28e-15
TREM1	1.11924	1.44e-17	1.29e-15
FZD7	0.898934	1.58e-17	1.39e-15
ICAM1	0.856613	1.75e-17	1.53e-15
SH2B3	0.515204	1.76e-17	1.53e-15
ADM	1.14516	1.78e-17	1.54e-15
PROS1	0.801432	1.82e-17	1.56e-15
PLAU	0.918916	2.07e-17	1.76e-15
CD14	0.968917	2.23e-17	1.85e-15
SRPX2	0.523145	2.3e-17	1.89e-15
TLR2	0.752292	2.7e-17	2.19e-15
FCGBP	1.32077	2.72e-17	2.19e-15
CXCL14	1.64896	2.82e-17	2.24e-15
ACSS3	0.92227	3.07e-17	2.42e-15
ABCA1	0.776554	3.27e-17	2.56e-15
TMEM246	-0.753085	3.49e-17	2.67e-15
S100A11	0.677178	3.88e-17	2.95e-15
FCER1G	0.881785	3.92e-17	2.97e-15
PAK7	-0.641308	4.24e-17	3.17e-15
HMGB3	-0.521167	4.91e-17	3.65e-15
CASP1	0.758886	5.22e-17	3.85e-15
DUSP26	-0.665076	5.43e-17	3.98e-15
RCAN1	1.0891	5.62e-17	4.1e-15
ARPC1B	0.59407	5.78e-17	4.19e-15
MSN	0.594965	5.87e-17	4.23e-15
PLSCR1	0.61958	6.9e-17	4.87e-15
PAIP2B	-0.560213	1.11e-16	7.65e-15
C19orf66	0.528799	1.36e-16	9.21e-15
CAPG	0.706582	1.4e-16	9.46e-15
NPC2	0.541281	1.68e-16	1.12e-14
TGFBI	0.921949	2.38e-16	1.55e-14
MYOF	0.706798	2.43e-16	1.57e-14
PLP2	0.834929	2.62e-16	1.69e-14
LGALS1	0.583429	3e-16	1.93e-14
HSPB1	0.531662	3.36e-16	2.12e-14
EMR2	0.570564	3.53e-16	2.21e-14
IBSP	0.846186	3.56e-16	2.21e-14
LOX	1.23598	3.57e-16	2.21e-14
BCL11A	-0.699588	3.86e-16	2.38e-14
HSPA6	0.712509	3.95e-16	2.41e-14
RAB33A	-1.01424	4.42e-16	2.67e-14
DNAJB1	0.516297	4.99e-16	3e-14
CD99	0.59896	5.08e-16	3.04e-14
ACTN1	0.668325	5.31e-16	3.17e-14
GPR183	0.828947	5.49e-16	3.26e-14
CYBB	0.628053	6.22e-16	3.68e-14
ANKRD46	-0.581401	6.47e-16	3.8e-14
CD93	0.682564	6.65e-16	3.89e-14
ARSJ	0.804487	6.95e-16	4.05e-14
LAMC1	0.513525	7.23e-16	4.18e-14
RPRM	-0.740167	7.28e-16	4.19e-14
TAGLN2	0.623464	7.41e-16	4.24e-14
RNASET2	0.557824	7.57e-16	4.31e-14
OSMR	0.683093	8.49e-16	4.82e-14
LTF	2.01752	1.29e-15	7.06e-14
IFI30	0.727234	1.49e-15	8.04e-14
RBMS1	0.568675	1.61e-15	8.62e-14
PLOD2	0.609393	1.69e-15	9.01e-14
SRGN	0.71229	2.01e-15	1.06e-13
SNAP91	-1.15451	2.07e-15	1.09e-13
EFEMP1	1.04038	2.09e-15	1.1e-13
SLC2A5	0.769506	2.39e-15	1.25e-13
LRRFIP1	0.54171	2.64e-15	1.37e-13
CNIH3	0.831663	2.77e-15	1.43e-13
CHI3L2	1.36473	2.84e-15	1.46e-13
FGF9	-0.700608	3.26e-15	1.65e-13
THEMIS2	0.649281	3.6e-15	1.81e-13
ARL4C	0.656143	3.66e-15	1.83e-13
CDK5R1	-0.513563	4.21e-15	2.08e-13
GNG4	-0.817225	4.22e-15	2.08e-13
S100A8	0.972125	5.23e-15	2.55e-13
EHD2	0.606071	5.3e-15	2.57e-13
S100A9	1.01259	7.97e-15	3.8e-13
ZNF804A	-0.710524	8.89e-15	4.21e-13
IFITM3	0.563629	9.21e-15	4.35e-13
HCLS1	0.739498	1.07e-14	5.01e-13
RAPGEF4	-0.760637	1.46e-14	6.73e-13
DRAM1	0.616163	1.59e-14	7.28e-13
PCSK5	0.593081	1.64e-14	7.47e-13
TCIRG1	0.550624	2e-14	9.03e-13
PAMR1	0.841164	2.11e-14	9.47e-13
CSDA	0.555736	2.14e-14	9.55e-13
IL1RAP	0.62971	2.23e-14	9.86e-13
SIPA1L1	0.523368	2.32e-14	1.02e-12
PTGS1	0.767959	2.48e-14	1.08e-12
FLRT1	-0.638799	2.71e-14	1.17e-12
KIAA1107	-0.6522	2.86e-14	1.22e-12
CXCR4	0.725923	3.2e-14	1.36e-12
CXXC4	-0.628563	3.78e-14	1.59e-12
TMEM35	-0.815983	3.85e-14	1.61e-12
GDAP1L1	-0.524905	3.97e-14	1.66e-12
IFITM2	0.530406	4.41e-14	1.81e-12
SP100	0.55201	4.98e-14	2.03e-12
PAK3	-0.794916	5.05e-14	2.05e-12
TRIM22	0.740584	5.35e-14	2.14e-12
CD53	0.7436	5.45e-14	2.18e-12
SWAP70	0.50904	5.99e-14	2.36e-12
FGF13	-1.03448	6.02e-14	2.36e-12
LAMA2	0.666271	6.11e-14	2.38e-12
PRKCZ	-0.736369	6.82e-14	2.65e-12
IL8	1.1756	6.85e-14	2.65e-12
STAB1	0.710946	7.7e-14	2.95e-12
DSE	0.66559	8.18e-14	3.12e-12
GALNT10	0.557154	8.54e-14	3.24e-12
RUNDC3A	-0.666204	9.07e-14	3.43e-12
CD74	0.742284	9.39e-14	3.52e-12
CPVL	0.731141	9.98e-14	3.7e-12
TOX3	-1.14243	1.12e-13	4.09e-12
SLA	0.689937	1.19e-13	4.31e-12
ITGA7	0.74234	1.2e-13	4.34e-12
NCF2	0.623996	1.3e-13	4.69e-12
VSIG4	0.967241	1.36e-13	4.86e-12
PKP4	-0.549268	1.56e-13	5.55e-12
NNMT	1.28274	1.57e-13	5.58e-12
TLR1	0.53074	1.7e-13	6.03e-12
CLEC2B	0.784143	1.78e-13	6.27e-12
TNFAIP3	0.590204	1.82e-13	6.38e-12
GBP1	0.847381	1.92e-13	6.72e-12
GPC4	0.513102	2.11e-13	7.33e-12
TMEM158	0.890212	2.48e-13	8.52e-12
FAM129A	0.737634	2.49e-13	8.53e-12
INA	-0.989232	2.97e-13	1e-11
CSTA	0.917516	3.16e-13	1.06e-11
NRCAM	0.727897	3.3e-13	1.09e-11
HLA.DMA	0.726128	3.36e-13	1.11e-11
CPD	0.558996	3.37e-13	1.11e-11
PI3	1.16365	3.57e-13	1.16e-11
DNM3	-0.855558	3.98e-13	1.29e-11
ACOX2	0.609628	4.35e-13	1.41e-11
HAMP	1.02572	4.4e-13	1.42e-11
TWSG1	0.524995	4.5e-13	1.44e-11
S100A10	0.711528	4.73e-13	1.51e-11
FAM171A1	-0.63149	5.1e-13	1.62e-11
RNASE6	0.697233	5.94e-13	1.87e-11
PDE2A	-0.500774	6.14e-13	1.92e-11
CYTIP	0.621848	7.01e-13	2.16e-11
H2AFY2	-0.503474	8.72e-13	2.64e-11
SLC22A18	0.559761	9.79e-13	2.93e-11
KLRC3	-0.815784	1.08e-12	3.22e-11
PLCB4	-0.500664	1.12e-12	3.34e-11
PCSK2	-0.567213	1.14e-12	3.39e-11
FAS	0.597764	1.15e-12	3.41e-11
C3	0.829854	1.17e-12	3.46e-11
RASL11B	-0.760356	1.32e-12	3.85e-11
SOX4	-0.721912	1.38e-12	3.99e-11
MREG	0.646701	1.42e-12	4.1e-11
DCX	-1.39847	1.55e-12	4.42e-11
F3	0.680686	1.56e-12	4.43e-11
HLA.DRA	0.847245	1.61e-12	4.57e-11
WASF1	-0.632524	1.67e-12	4.71e-11
CAMTA1	-0.657772	1.76e-12	4.93e-11
ITGA3	0.57804	1.78e-12	4.98e-11
GADD45A	0.511114	1.97e-12	5.43e-11
CHRNA9	0.844264	1.99e-12	5.47e-11
PLA2G16	0.501898	2.23e-12	6.06e-11
IGFBP2	0.923533	2.58e-12	6.95e-11
MVP	0.528673	2.72e-12	7.28e-11
BATF3	0.618037	3.1e-12	8.21e-11
BHLHE41	0.679019	3.17e-12	8.36e-11
MS4A4A	0.907931	3.32e-12	8.72e-11
C3AR1	0.622786	3.77e-12	9.8e-11
FSTL1	0.550313	3.88e-12	1.01e-10
COL5A1	0.887383	4.41e-12	1.14e-10
CSF1R	0.612616	4.45e-12	1.14e-10
CLIC4	0.586924	4.47e-12	1.15e-10
LMO2	0.698138	4.72e-12	1.21e-10
SPATA20	0.526969	4.78e-12	1.22e-10
UGT8	-1.01339	5.28e-12	1.33e-10
HCK	0.667664	5.73e-12	1.42e-10
DYNLT3	0.509678	5.74e-12	1.42e-10
SLC2A10	0.67203	5.76e-12	1.42e-10
SERPINH1	0.558779	5.79e-12	1.43e-10
SLC39A14	0.532731	6.07e-12	1.48e-10
SLC4A3	0.524267	6.28e-12	1.53e-10
ARAP3	0.665564	6.42e-12	1.56e-10
AHNAK2	0.877323	6.85e-12	1.66e-10
C1QA	0.776928	7.27e-12	1.75e-10
MXRA8	0.538819	7.47e-12	1.79e-10
SLC16A10	0.578791	7.83e-12	1.87e-10
CLGN	-0.713269	8.03e-12	1.91e-10
MCM10	-0.532244	8.75e-12	2.07e-10
ERBB3	-0.535295	8.92e-12	2.11e-10
KIF21B	-0.719391	9.62e-12	2.26e-10
TMEM176B	0.844406	9.87e-12	2.31e-10
DOCK2	0.56295	9.99e-12	2.34e-10
LY96	0.771873	1.07e-11	2.5e-10
TNFAIP6	0.858636	1.28e-11	2.97e-10
RRAS	0.517472	1.4e-11	3.23e-10
KCNMB1	0.602283	1.42e-11	3.28e-10
DYNC1I1	-0.764979	1.44e-11	3.31e-10
SQRDL	0.590172	1.52e-11	3.46e-10
THBD	0.593464	1.63e-11	3.68e-10
S100A4	0.80191	1.76e-11	3.94e-10
GFPT2	0.767421	1.81e-11	4.05e-10
LAMB1	0.725535	2e-11	4.41e-10
STMN4	-0.821681	2.03e-11	4.45e-10
COPZ2	0.631961	2.28e-11	4.98e-10
PMP22	0.569999	2.43e-11	5.25e-10
ZFP36	0.579309	2.46e-11	5.29e-10
BACE2	0.633168	2.56e-11	5.51e-10
C1QB	0.764346	2.58e-11	5.54e-10
DLL3	-0.968468	2.87e-11	6.05e-10
GBP2	0.619181	2.97e-11	6.24e-10
GADD45B	0.569821	3.11e-11	6.47e-10
KIAA1199	0.705579	3.19e-11	6.62e-10
ZNF536	-0.552377	3.25e-11	6.73e-10
HLA.DPA1	0.740801	3.28e-11	6.77e-10
ST18	-0.643165	3.44e-11	7.08e-10
TNFSF13	0.567343	3.82e-11	7.83e-10
FA2H	-0.741597	4.19e-11	8.52e-10
PODXL	0.500211	4.25e-11	8.61e-10
KIT	-0.680224	4.55e-11	9.17e-10
COL4A1	0.711072	4.6e-11	9.26e-10
AIF1	0.644954	5.09e-11	1.02e-09
ANGPT2	0.701502	5.43e-11	1.08e-09
CLEC7A	0.537836	6.21e-11	1.22e-09
AMOTL2	-0.565551	6.44e-11	1.26e-09
SASH3	0.593745	6.45e-11	1.26e-09
IFI35	0.542878	7.13e-11	1.37e-09
MS4A6A	0.678513	9.77e-11	1.83e-09
CCL20	0.83996	1.04e-10	1.93e-09
DNAJC12	-0.528175	1.04e-10	1.94e-09
COL6A2	0.613766	1.06e-10	1.95e-09
GLUL	0.531523	1.08e-10	2e-09
KCNB1	-0.628531	1.18e-10	2.16e-09
CD37	0.518213	1.24e-10	2.27e-09
RNF144A	-0.555526	1.25e-10	2.28e-09
RNASE4	0.537063	1.26e-10	2.3e-09
MAOB	0.950949	1.38e-10	2.49e-09
IL10RA	0.630409	1.65e-10	2.93e-09
PTPRC	0.652026	1.68e-10	2.97e-09
RALYL	-0.722783	1.73e-10	3.05e-09
LPPR1	-1.30334	2e-10	3.49e-09
CCR1	0.531619	2.05e-10	3.56e-09
GPR65	0.573484	2.05e-10	3.57e-09
GNAI1	-0.648353	2.11e-10	3.65e-09
CSRP2	0.571004	2.21e-10	3.77e-09
AKAP12	0.720139	2.35e-10	3.99e-09
GNAO1	-0.642115	2.35e-10	3.99e-09
MGC12488	-0.52125	2.38e-10	4.02e-09
AQP9	0.625534	2.72e-10	4.52e-09
G0S2	0.596874	2.96e-10	4.86e-09
SLC35G2	0.573854	3.11e-10	5.09e-09
NR2E1	0.948386	3.14e-10	5.12e-09
COL4A2	0.619254	3.24e-10	5.28e-09
ANGPTL4	0.726559	3.71e-10	5.93e-09
CYR61	0.698891	3.95e-10	6.29e-09
PDLIM4	0.594639	4.03e-10	6.41e-09
SPP1	0.636785	4.48e-10	7.11e-09
MOXD1	0.988903	4.61e-10	7.29e-09
TYROBP	0.660845	4.95e-10	7.79e-09
MYOT	-0.668375	5.15e-10	8.06e-09
SDC2	0.658715	5.37e-10	8.36e-09
CTSC	0.58336	5.48e-10	8.5e-09
COL5A2	0.714052	5.58e-10	8.62e-09
FKBP5	0.612522	5.67e-10	8.74e-09
BCL2A1	0.709971	5.75e-10	8.84e-09
POSTN	0.876247	6.11e-10	9.34e-09
LYVE1	0.577995	6.31e-10	9.63e-09
PRRX1	0.545629	6.37e-10	9.7e-09
SAMSN1	0.605872	6.63e-10	1.01e-08
SERPINA3	0.903639	8.92e-10	1.33e-08
HLA.DPB1	0.666422	9.23e-10	1.37e-08
FBLN5	0.729883	9.65e-10	1.43e-08
LEPREL1	0.505847	9.85e-10	1.46e-08
OXTR	0.828452	9.92e-10	1.46e-08
PLA2G2A	1.18217	1.07e-09	1.58e-08
EPHB1	-0.630092	1.09e-09	1.6e-08
DGKB	-0.582723	1.14e-09	1.67e-08
RFTN1	0.541627	1.18e-09	1.72e-08
MAFB	0.63069	1.2e-09	1.75e-08
LYPD1	0.718361	1.22e-09	1.78e-08
SYNC	0.625376	1.24e-09	1.79e-08
RGS1	0.729867	1.39e-09	1.99e-08
FMOD	0.703606	1.43e-09	2.04e-08
VEGFA	0.769743	1.48e-09	2.11e-08
KIAA0226L	0.577619	1.72e-09	2.43e-08
ADORA3	0.608422	1.88e-09	2.63e-08
FCGR1B	0.67716	1.88e-09	2.63e-08
NPY	-0.893184	1.97e-09	2.73e-08
C8orf4	0.651934	1.99e-09	2.75e-08
SDC4	0.657305	1.99e-09	2.75e-08
SERPINB1	0.564619	2e-09	2.76e-08
CNGA3	0.717619	2.15e-09	2.95e-08
GMFG	0.525415	2.23e-09	3.06e-08
TUBB4A	-0.864774	2.24e-09	3.06e-08
RARRES3	0.61969	2.28e-09	3.11e-08
HMOX1	0.666549	2.38e-09	3.24e-08
FILIP1L	0.539547	2.52e-09	3.41e-08
IL1B	0.620005	2.54e-09	3.43e-08
IGFBP3	0.813608	2.61e-09	3.5e-08
SLC16A4	0.531559	2.67e-09	3.57e-08
HIST3H2A	-0.679322	3.21e-09	4.2e-08
BIRC3	0.587407	3.55e-09	4.6e-08
FXYD5	0.513437	3.71e-09	4.8e-08
HMP19	-0.745436	3.73e-09	4.81e-08
TMEM176A	0.670968	3.73e-09	4.81e-08
IGFBP5	0.624104	4.51e-09	5.71e-08
NRXN1	-0.579533	4.62e-09	5.84e-08
COL3A1	0.967367	4.66e-09	5.88e-08
NDRG1	0.578307	5.08e-09	6.33e-08
EVI2B	0.576558	5.29e-09	6.55e-08
SOX10	-0.666774	5.41e-09	6.68e-08
MNDA	0.634299	5.82e-09	7.14e-08
AIM1	0.67858	5.89e-09	7.19e-08
PYCARD	0.528772	6.1e-09	7.43e-08
LOXL1	0.667957	6.17e-09	7.49e-08
TDO2	0.839188	6.42e-09	7.75e-08
COL1A2	0.817153	6.56e-09	7.85e-08
PINLYP	0.560819	6.59e-09	7.88e-08
NPL	0.515836	6.91e-09	8.22e-08
TAGLN	0.755183	7.15e-09	8.48e-08
KCTD12	0.510284	7.49e-09	8.82e-08
SLITRK5	-0.510272	7.91e-09	9.26e-08
MDK	0.553933	8.11e-09	9.47e-08
SUSD5	-0.543202	8.42e-09	9.8e-08
SERPINF1	0.652787	9.03e-09	1.05e-07
NR0B1	-0.54337	9.07e-09	1.05e-07
BST2	0.623243	9.88e-09	1.13e-07
FJX1	0.572312	1.05e-08	1.2e-07
ELAVL4	-0.861948	1.1e-08	1.24e-07
PRSS23	0.532835	1.16e-08	1.3e-07
CD24	-0.936921	1.28e-08	1.42e-07
MYL9	0.603132	1.28e-08	1.42e-07
DLX5	-0.687599	1.28e-08	1.42e-07
PCOLCE	0.661022	1.32e-08	1.46e-07
CDC7	-0.514227	1.4e-08	1.54e-07
TMSB15A	-1.2125	1.42e-08	1.55e-07
KCNE4	0.513191	1.54e-08	1.67e-07
A2M	0.552705	1.57e-08	1.7e-07
P4HA2	0.55353	1.63e-08	1.76e-07
GAP43	0.870757	1.7e-08	1.83e-07
ZNF365	-0.502573	2.07e-08	2.17e-07
RASL10A	-0.546806	2.11e-08	2.21e-07
CHL1	0.851915	2.16e-08	2.25e-07
TREM2	0.578892	2.44e-08	2.51e-07
PIPOX	0.745197	2.47e-08	2.54e-07
PRUNE2	0.509626	2.5e-08	2.57e-07
OPCML	-0.707667	2.69e-08	2.75e-07
FERMT1	-0.760671	3.05e-08	3.09e-07
GRB10	0.504015	3.22e-08	3.25e-07
NOL4	-0.570116	3.31e-08	3.33e-07
SPRY2	0.531546	3.6e-08	3.58e-07
PPP1R1A	-0.584532	3.95e-08	3.9e-07
FABP7	1.05444	4.57e-08	4.45e-07
VAMP8	0.557132	4.78e-08	4.62e-07
TAGLN3	-0.661995	5.53e-08	5.25e-07
IL1R2	0.577419	5.72e-08	5.41e-07
CAV1	0.660885	6.16e-08	5.78e-07
TOM1L1	0.523081	6.41e-08	5.97e-07
PDGFA	0.550309	6.92e-08	6.38e-07
KCNK1	-0.630276	7.24e-08	6.63e-07
THBS1	0.551171	7.84e-08	7.11e-07
ECM2	0.578633	8.38e-08	7.55e-07
SCG2	0.794016	8.56e-08	7.68e-07
FGF1	0.538576	8.69e-08	7.77e-07
CTSS	0.503803	9.01e-08	8.02e-07
NT5E	0.603417	9.16e-08	8.12e-07
SH3GL2	-0.808116	1.04e-07	9.08e-07
ODZ4	0.531385	1.09e-07	9.46e-07
ATF3	0.535633	1.22e-07	1.05e-06
ATAT1	-0.513308	1.25e-07	1.07e-06
RAMP1	0.595437	1.37e-07	1.17e-06
MOBP	-0.743281	1.39e-07	1.17e-06
MMP7	0.724402	1.4e-07	1.18e-06
LTBP2	0.545751	1.41e-07	1.19e-06
SRPX	0.728141	1.49e-07	1.25e-06
SPRY1	0.518388	1.59e-07	1.33e-06
STMN2	-1.05997	1.85e-07	1.53e-06
ITPKB	0.51158	2.3e-07	1.85e-06
BCAS1	-0.66548	2.5e-07	2e-06
BMP2	-0.500781	2.61e-07	2.08e-06
HLA.DQB1	0.531059	3e-07	2.35e-06
ASCL1	-0.669962	3.02e-07	2.37e-06
AKR1C1	-0.718824	3.41e-07	2.63e-06
ADAMTS1	0.508639	3.51e-07	2.7e-06
CA10	-0.715173	3.56e-07	2.74e-06
AKR1C3	-0.756608	3.69e-07	2.83e-06
RYR3	0.71626	3.91e-07	2.99e-06
MSTN	-0.685084	4.02e-07	3.07e-06
SLPI	0.915944	4.61e-07	3.47e-06
LYZ	0.710647	4.89e-07	3.66e-06
LY86	0.530573	5.12e-07	3.82e-06
AKR1C2	-0.71995	5.44e-07	4.03e-06
PLAT	0.522142	5.72e-07	4.23e-06
TTK	-0.542933	6.6e-07	4.8e-06
CXCL2	0.677888	6.65e-07	4.84e-06
NMU	-0.578792	7.74e-07	5.53e-06
CAPN3	-0.566087	9.7e-07	6.84e-06
MRC1	0.692722	1e-06	7.05e-06
MAL	-0.643015	1.05e-06	7.34e-06
BBOX1	0.724966	1.07e-06	7.44e-06
SEL1L3	0.5188	1.24e-06	8.53e-06
WIF1	-0.654207	1.27e-06	8.73e-06
GRM3	-0.513778	1.41e-06	9.57e-06
SCN3A	-0.741312	1.41e-06	9.58e-06
PTGS2	0.552994	1.49e-06	1e-05
KCND2	-0.736419	1.54e-06	1.03e-05
HILPDA	0.535223	1.56e-06	1.05e-05
TAC3	-0.533067	1.57e-06	1.05e-05
CLU	0.524004	1.61e-06	1.07e-05
SFRP4	0.516211	1.8e-06	1.19e-05
SEC61G	0.513614	1.86e-06	1.23e-05
HP	0.654502	1.88e-06	1.24e-05
SYT1	-0.774911	2e-06	1.31e-05
MMP9	0.730087	2.23e-06	1.45e-05
CRYM	-0.621947	2.24e-06	1.45e-05
GPR17	-0.801668	2.25e-06	1.46e-05
MXRA5	0.698408	2.4e-06	1.54e-05
NES	0.627014	2.51e-06	1.6e-05
RARRES2	0.656809	2.61e-06	1.67e-05
NDN	-0.670895	2.7e-06	1.71e-05
MT1M	0.71664	3.21e-06	2.01e-05
RBP1	0.66428	3.64e-06	2.24e-05
COL6A3	0.824796	3.75e-06	2.3e-05
GPNMB	0.59757	5.02e-06	2.98e-05
IER3	0.540131	5.41e-06	3.19e-05
ZFPM2	-0.624745	6e-06	3.5e-05
CXCL10	0.751144	6.73e-06	3.86e-05
MOG	-0.688475	7.4e-06	4.21e-05
DDX25	-0.533845	8.95e-06	4.99e-05
PCSK1	0.576077	9.17e-06	5.1e-05
BASP1	-0.505628	1.09e-05	5.94e-05
IGFBP6	0.525609	1.16e-05	6.29e-05
ATP6V1G2	-0.545337	1.22e-05	6.6e-05
BAMBI	-0.525585	1.33e-05	7.15e-05
MLC1	0.544958	1.51e-05	8e-05
ELOVL2	0.570545	1.68e-05	8.8e-05
SLC1A3	0.557323	1.75e-05	9.14e-05
CHRDL1	-0.624902	1.97e-05	0.000101718
NEFM	-0.54021	2.33e-05	0.000118465
SCG3	-0.612947	4.04e-05	0.000193995
CCK	-0.540388	4.25e-05	0.000202652
MX1	0.500871	4.47e-05	0.000212073
KLK6	-0.541269	4.53e-05	0.00021439
IL6	0.510187	4.59e-05	0.000217156
TMEM100	-0.592648	5.55e-05	0.000257147
MGP	0.53781	6.22e-05	0.000284829
CA3	0.633816	6.6e-05	0.000300495
STEAP1	0.500985	6.94e-05	0.000314223
SERPINI1	-0.503663	7.42e-05	0.000332515
RARRES1	0.506122	7.96e-05	0.000354436
SOX11	-0.653495	0.000102924	0.000444567
AGXT2L1	-0.743501	0.000111304	0.000474792
VCAM1	0.551051	0.000115031	0.00048888
CYP1B1	0.544301	0.000129547	0.000542049
FABP5	0.576347	0.000137404	0.000570972
CX3CR1	0.552948	0.000219251	0.000863072
OMG	-0.58353	0.00023708	0.000924087
LUM	0.593194	0.000295476	0.00112478
MT3	0.588941	0.000305876	0.00116123
SLN	0.669902	0.000379416	0.00140105
GRIA2	-0.557693	0.000661872	0.00230277
COL11A1	-0.59371	0.000803194	0.00273086
PLP1	-0.63609	0.0010678	0.00351568
EGFR	0.577335	0.00163135	0.00507011
DLK1	-0.507519	0.00204453	0.0061481
